# Supplementary material for: Use of whole-genome sequencing to identify clusters of Shigella flexneri associated with sexual transmission in men who have sex with men in England: a validation study using linked behavioural data
Source: Microb Genom. 2019 Nov 4;5(11):e000311. doi: 10.1099/mgen.0.000311 (PMC6927305; doi:10.1099/mgen.0.000311)
Supplement: Supplementary File 1 [file mgen-5-311-s001.xlsx]

## Sheet: Sheet1
accessionnumber	clonalcomplex	snpaddress	snp25_all	snp25_validation	snp10_all	snp10_validation	snp5_all	snp5_validation	snp0_all	snp0_validation
SRR4788193	CC245	1.1.4.342.370.425.491
SRR4897016	CC245	1.1.4.428.486.570.710
SRR7286710	CC245	1.1.4.537.619.733.931
SRR4195479	CC245	1.1.4.54.391.451.525	community	community
SRR7367395	CC245	1.1.4.54.722.850.1084	community	community
SRR7191547	CC245	1.1.4.610.723.851.1086
SRR4787149	CC245	1.139.213.350.382.441.515
SRR4195773	CC245	1.140.221.358.398.462.543
SRR7204383	CC245	1.140.411.626.746.876.1117
SRR4193616	CC245	1.147.229.368.408.477.565
SRR4897429	CC245	1.156.243.384.430.502.611
SRR5018285	CC245	10.11.11.398.447.525.646
SRR4787838	CC245	10.11.271.418.473.555.692
SRR4787719	CC245	10.192.318.477.548.645.816
SRR7501114	CC245	13.14.14.14.14.14.1183
SRR5024294	CC245	14.116.172.293.310.352.402
SRR5023831	CC245	14.127.193.324.349.401.462
SRR7223043	CC245	14.181.297.452.518.608.1268	community		community		community
SRR4897679	CC245	14.181.297.452.518.608.760	community		community		community
SRR7179907	CC245	18.223.376.571.673.796.1007
SRR3531888	CC245	19.118.175.298.318.360.413
SRR5018095	CC245	19.173.281.433.493.578.721
SRR4788219	CC245	19.23.219.356.393.453.527
SRR4897391	CC245	19.23.295.450.515.605.756
SRR7291556	CC245	19.23.397.603.714.842.1073
SRR7187825	CC245	19.23.53.106.738.867.1105
SRR4184711	CC245	19.23.53.316.339.390.449
SRR7172438	CC245	19.23.53.559.656.779.990
SRR7187533	CC245	19.23.53.675.813.961.1226
SRR7505876	CC245	26.38.432.660.793.930.1184
SRR5460695	CC245	3.106.156.267.280.310.345
SRR3289607	CC245	3.107.158.269.282.312.347
SRR4897356	CC245	3.119.176.299.319.361.415
SRR4788130	CC245	3.121.179.302.603.714.904
SRR4787737	CC245	3.122.183.306.328.374.429
SRR5017531	CC245	3.128.195.326.351.403.464	community		community		community		community
SRR4184753	CC245	3.128.195.326.351.403.464	community		community		community		community
SRR4897753	CC245	3.128.195.326.524.615.770	community
SRR7230676	CC245	3.128.195.326.642.759.963	community		adult male
SRR7204104	CC245	3.128.195.326.642.792.1003	community		adult male
SRR7244227	CC245	3.128.195.326.642.962.1227	community		adult male
SRR7249723	CC245	3.128.195.528.607.718.909
SRR7291932	CC245	3.128.195.632.755.886.1131	travel		travel		travel		travel
SRR7407910	CC245	3.128.195.632.755.886.1131	travel		travel		travel		travel
SRR7286590	CC245	3.128.195.632.755.886.1131	travel		travel		travel		travel
SRR7184250	CC245	3.128.195.632.755.886.1131	travel		travel		travel		travel
SRR7286174	CC245	3.128.195.673.811.959.1224
SRR4787891	CC245	3.133.200.331.357.410.473
SRR4786268	CC245	3.133.200.388.434.508.620
SRR7223076	CC245	3.133.218.355.389.449.1091	community	community	community	community	community	community
SRR4195636	CC245	3.133.218.355.389.449.523	community	community	community	community	community	community
SRR5454496	CC245	3.146.228.366.406.474.559
SRR4897127	CC245	3.146.321.483.554.654.827
SRR7283719	CC245	3.146.367.562.661.784.995
SRR4192107	CC245	3.152.237.376.422.494.595
SRR4897451	CC245	3.152.237.420.475.557.694
SRR7286449	CC245	3.152.237.620.737.866.1104
SRR4788408	CC245	3.152.296.451.517.607.759
SRR5024165	CC245	3.152.296.490.561.664.843
SRR4897465	CC245	3.152.348.526.604.715.905
SRR7204377	CC245	3.152.380.575.677.800.1012
SRR7407950	CC245	3.152.413.628.749.879.1121
SRR7401619	CC245	3.152.436.665.801.944.1204
SRR4192091	CC245	3.153.238.377.423.495.597
SRR4788287	CC245	3.153.238.399.448.527.650
SRR4787346	CC245	3.153.238.413.467.549.682
SRR4787771	CC245	3.153.238.436.497.584.727
SRR4897690	CC245	3.153.238.474.545.642.812
SRR4897169	CC245	3.153.238.479.550.650.823
SRR7251505	CC245	3.153.238.494.566.671.851	travel		travel		travel		travel
SRR4897671	CC245	3.153.238.494.566.671.851	travel		travel		travel		travel
SRR4787886	CC245	3.153.238.523.600.706.896	travel
SRR7221124	CC245	3.153.238.523.767.899.1145	travel		travel		travel
SRR7221038	CC245	3.153.238.523.767.899.1277	travel		travel		travel
SRR7184362	CC245	3.153.238.616.732.861.1097
SRR5018381	CC245	3.155.240.380.426.498.602
SRR4787848	CC245	3.158.245.386.432.505.615
SRR4787845	CC245	3.164.254.396.444.519.638
SRR4787220	CC245	3.169.269.416.470.552.688
SRR4787890	CC245	3.170.270.417.471.553.689
SRR7250998	CC245	3.178.293.448.513.602.753
SRR7249739	CC245	3.178.399.606.717.845.1078
SRR4788315	CC245	3.198.327.492.563.668.847
SRR5006062	CC245	3.203.339.516.592.698.883
SRR7251061	CC245	3.215.368.563.662.785.996
SRR7401667	CC245	3.222.375.570.670.793.1004
SRR7230295	CC245	3.226.383.578.683.806.1024
SRR7266383	CC245	3.231.394.598.706.832.1059
SRR7187818	CC245	3.235.404.613.728.857.1093
SRR7367259	CC245	3.238.412.627.747.877.1119
SRR7266779	CC245	3.245.427.653.785.921.1172
SRR3289604	CC245	3.3.132.236.246.274.306	travel
SRR5017976	CC245	3.3.132.236.478.562.701	travel
SRR7172296	CC245	3.3.132.236.796.933.1188	travel
SRR4788225	CC245	3.3.163.277.292.326.367
SRR4184748	CC245	3.3.163.333.359.412.476	community	community
SRR7187001	CC245	3.3.163.333.713.841.1072	community	community
SRR7184380	CC245	3.3.163.599.707.834.1062
SRR4788187	CC245	3.3.167.282.298.336.379	travel	travel
SRR4897598	CC245	3.3.167.282.412.482.574	travel	travel
SRR7230672	CC245	3.3.167.282.750.880.1122	travel	travel	travel		travel
SRR7274784	CC245	3.3.167.282.750.880.1205	travel	travel	travel		travel
SRR7286633	CC245	3.3.167.282.757.888.1133	travel	travel
SRR4787171	CC245	3.3.264.411.465.547.680
SRR5024489	CC245	3.3.341.518.594.700.887
SRR7223147	CC245	3.3.395.601.710.838.1066
SRR4180466	CC245	3.45.45.46.46.46.47	community		community		community		community
SRR5017487	CC245	3.45.45.46.46.46.47	community		community		community		community
SRR5029851	CC245	3.45.45.46.46.46.47	community		community		community		community
SRR4788317	CC245	3.45.45.46.46.46.47	community		community		community		community
SRR4179380	CC245	3.45.45.46.46.46.47	community		community		community		community
SRR4181341	CC245	3.45.45.46.46.46.47	community		community		community		community
SRR4180823	CC245	3.45.45.46.46.46.47	community		community		community		community
SRR5018330	CC245	3.45.45.46.46.46.47	community		community		community		community
SRR5017324	CC245	3.45.45.46.46.46.47	community		community		community		community
SRR5017306	CC245	3.45.45.46.46.46.47	community		community		community		community
SRR5023939	CC245	3.45.45.46.46.46.47	community		community		community		community
SRR5023694	CC245	3.45.45.46.46.46.47	community		community		community		community
SRR5023780	CC245	3.45.45.46.46.46.47	community		community		community		community
SRR4184756	CC245	3.46.185.311.334.384.441	community	community
SRR7358285	CC245	3.46.185.311.623.738.938	community	community
SRR7367207	CC245	3.46.185.311.625.740.943	community	community
SRR7208994	CC245	3.46.185.311.687.811.1030	community	community
SRR7191683	CC245	3.46.185.654.787.923.1174
SRR5024270	CC245	3.46.46.290.306.347.394
SRR3530583	CC245	3.46.46.297.317.359.412	community		community
SRR4897506	CC245	3.46.46.297.317.559.697	community		community
SRR7221220	CC245	3.46.46.297.317.943.1203	community		community
SRR4184721	CC245	3.46.46.319.342.394.453	community		household		household		household
SRR4788325	CC245	3.46.46.319.342.394.453	community		household		household		household
SRR5018248	CC245	3.46.46.319.489.573.713	community
SRR5006347	CC245	3.46.46.319.506.594.741	community
SRR7358050	CC245	3.46.46.319.775.909.1157	community
SRR4193548	CC245	3.46.46.379.425.497.601
SRR5006397	CC245	3.46.46.402.451.530.655
SRR4897256	CC245	3.46.46.480.551.651.824
SRR7291632	CC245	3.46.46.645.774.908.1156
SRR7204328	CC245	3.46.46.678.818.970.1235	travel		travel		travel		travel
SRR7208995	CC245	3.46.46.678.818.970.1235	travel		travel		travel		travel
SRR5018280	CC245	3.47.85.237.248.277.309	adult male	adult male	adult male		adult male
SRR3360204	CC245	3.47.85.237.248.277.337	adult male	adult male	adult male		adult male
SRR4787789	CC245	3.47.85.237.397.489.607	adult male	adult male	adult male	adult male	adult male
SRR4786323	CC245	3.47.85.237.397.489.618	adult male	adult male	adult male	adult male	adult male
SRR4788254	CC245	3.47.85.237.397.593.740	adult male	adult male	adult male	adult male
SRR7367402	CC245	3.47.85.237.397.763.1127	adult male	adult male	adult male	adult male	adult male	adult male
SRR7184351	CC245	3.47.85.237.397.763.1238	adult male	adult male	adult male	adult male	adult male	adult male
SRR7187053	CC245	3.47.85.237.397.763.967	adult male	adult male	adult male	adult male	adult male	adult male	adult male
SRR7251458	CC245	3.47.85.237.397.763.967	adult male	adult male	adult male	adult male	adult male	adult male	adult male
SRR7172155	CC245	3.47.85.237.397.763.970	adult male	adult male	adult male	adult male	adult male	adult male
SRR7221122	CC245	3.47.85.237.397.958.1222	adult male	adult male	adult male	adult male
SRR7274847	CC245	3.47.85.237.397.977.1249	adult male	adult male	adult male	adult male
SRR4897317	CC245	3.47.85.237.583.688.869	adult male	adult male
SRR7283819	CC245	3.47.85.237.618.732.928	adult male	adult male
SRR7277727	CC245	3.47.85.237.786.922.1173	adult male	adult male
SRR7290892	CC245	3.47.85.237.817.969.1234	adult male	adult male
SRR7191730	CC245	3.47.85.237.821.973.1242	adult male	adult male
SRR9651420	CC245	3.47.85.268.281.311.346
SRR5454563	CC245	3.47.85.274.288.318.355	community	community
SRR4788128	CC245	3.47.85.274.499.586.730	community	community
SRR7274844	CC245	3.47.85.274.822.975.1246	community	community
SRR4181542	CC245	3.47.85.287.303.344.389
SRR5018338	CC245	3.47.85.382.428.500.606
SRR5017612	CC245	3.47.85.425.483.567.706
SRR5005414	CC245	3.47.85.425.488.572.712
SRR5024510	CC245	3.47.85.512.588.694.878	travel		travel		travel
SRR4786851	CC245	3.47.85.512.588.694.880	travel		travel		travel
SRR7283799	CC245	3.47.85.547.634.751.954
SRR7236597	CC245	3.47.85.579.684.807.1025
SRR4897772	CC245	3.61.320.482.553.653.826	community		community		community		community
SRR4897564	CC245	3.61.320.482.553.653.826	community		community		community		community
SRR7367233	CC245	3.90.125.223.748.878.1120
SRR7251453	CC245	3.91.127.643.772.906.1153
SRR4193479	CC245	3.91.215.352.385.445.519
SRR7215959	CC245	3.91.294.449.514.604.755
SRR5024182	CC245	3.91.300.457.523.614.769
SRR4897054	CC245	3.91.310.469.540.637.804	community
SRR7274832	CC245	3.91.310.469.632.748.951	community
SRR7291923	CC245	3.91.310.621.739.869.1107
SRR4897404	CC245	3.91.325.488.559.661.837
SRR7230245	CC245	3.91.378.573.675.798.1009
SRR7291589	CC245	3.91.386.587.694.818.1042
SRR7266806	CC245	3.91.391.594.701.825.1051
SRR7221037	CC245	3.91.414.631.753.883.1125
SRR7236676	CC245	3.91.430.658.791.928.1181
SRR7184215	CC245	3.91.440.670.808.954.1218
SRR7291940	CC245	3.91.442.677.816.966.1231
SRR4897629	CC245	32.136.209.346.376.431.501
SRR4897768	CC245	32.151.236.375.421.493.594
SRR7367389	CC245	32.250.443.679.823.979.1251	travel		travel		travel		travel
SRR7191553	CC245	32.250.443.679.823.979.1251	travel		travel		travel		travel
SRR4897512	CC245	33.209.351.530.609.720.911
SRR4181494	CC245	34.42.42.288.304.345.390
SRR3289578	CC245	34.42.42.42.247.276.308	adult male	adult male
SRR3289588	CC245	34.42.42.42.285.315.352	adult male	adult male	adult male	adult male	adult male	adult male
SRR4195764	CC245	34.42.42.42.285.315.554	adult male	adult male	adult male	adult male	adult male	adult male
SRR5023878	CC245	34.42.42.42.285.315.610	adult male	adult male	adult male	adult male	adult male	adult male	adult male	adult male
SRR5006077	CC245	34.42.42.42.285.315.610	adult male	adult male	adult male	adult male	adult male	adult male	adult male	adult male
SRR4787322	CC245	34.42.42.42.285.315.714	adult male	adult male	adult male	adult male	adult male	adult male
SRR4181496	CC245	34.42.42.42.291.325.365	adult male	adult male	adult male	adult male	adult male	adult male	adult male	adult male
SRR5018365	CC245	34.42.42.42.291.325.365	adult male	adult male	adult male	adult male	adult male	adult male	adult male	adult male
SRR4181575	CC245	34.42.42.42.293.328.370	adult male	adult male
SRR5006085	CC245	34.42.42.42.324.369.690	adult male	adult male
SRR4787211	CC245	34.42.42.42.329.377.434	adult male	adult male
SRR4184807	CC245	34.42.42.42.344.396.455	adult male	adult male	community	community	community	community
SRR5005431	CC245	34.42.42.42.344.396.468	adult male	adult male	community	community	community	community
SRR4788125	CC245	34.42.42.42.344.396.540	adult male	adult male	community	community	community	community
SRR4788212	CC245	34.42.42.42.344.396.637	adult male	adult male	community	community	community	community
SRR4897808	CC245	34.42.42.42.344.396.654	adult male	adult male	community	community	community	community
SRR4195493	CC245	34.42.42.42.344.473.557	adult male	adult male	community	community
SRR7286459	CC245	34.42.42.42.344.856.1092	adult male	adult male	community	community
SRR5024263	CC245	34.42.42.42.356.409.472	adult male	adult male	adult male	adult male	adult male
SRR4788207	CC245	34.42.42.42.356.409.895	adult male	adult male	adult male	adult male	adult male
SRR7286508	CC245	34.42.42.42.356.624.1049	adult male	adult male	adult male	adult male	adult male	adult male
SRR7286653	CC245	34.42.42.42.356.624.785	adult male	adult male	adult male	adult male	adult male	adult male	adult male
SRR5006366	CC245	34.42.42.42.356.624.785	adult male	adult male	adult male	adult male	adult male	adult male	adult male
SRR7236677	CC245	34.42.42.42.356.742.945	adult male	adult male	adult male	adult male
SRR4897624	CC245	34.42.42.42.369.424.490	adult male	adult male
SRR5024161	CC245	34.42.42.42.371.426.493	adult male	adult male	adult male	adult male	adult male	adult male
SRR4192116	CC245	34.42.42.42.371.426.548	adult male	adult male	adult male	adult male	adult male	adult male
SRR4788358	CC245	34.42.42.42.378.435.505	adult male	adult male	adult male	adult male	adult male	adult male
SRR4193176	CC245	34.42.42.42.378.435.564	adult male	adult male	adult male	adult male	adult male	adult male
SRR4192757	CC245	34.42.42.42.378.435.568	adult male	adult male	adult male	adult male	adult male	adult male	adult male	adult male
SRR4192404	CC245	34.42.42.42.378.435.568	adult male	adult male	adult male	adult male	adult male	adult male	adult male	adult male
SRR3742263	CC245	34.42.42.42.378.435.767	adult male	adult male	adult male	adult male	adult male	adult male
SRR7266830	CC245	34.42.42.42.378.435.803	adult male	adult male	adult male	adult male	adult male	adult male
SRR7249722	CC245	34.42.42.42.378.761.965	adult male	adult male	adult male	adult male
SRR4195784	CC245	34.42.42.42.379.436.506	adult male	adult male
SRR4788093	CC245	34.42.42.42.384.444.518	adult male	adult male
SRR4788136	CC245	34.42.42.42.390.450.524	adult male	adult male
SRR4195640	CC245	34.42.42.42.413.483.576	adult male	adult male
SRR3289523	CC245	34.42.42.42.42.234.258	adult male	adult male	adult male	adult male
SRR3289582	CC245	34.42.42.42.42.270.299	adult male	adult male	adult male	adult male	adult male	adult male
SRR5024195	CC245	34.42.42.42.42.270.393	adult male	adult male	adult male	adult male	adult male	adult male
SRR3289619	CC245	34.42.42.42.42.271.300	adult male	adult male	adult male	adult male
SRR3289592	CC245	34.42.42.42.42.272.302	adult male	adult male	adult male	adult male	adult male
SRR3289587	CC245	34.42.42.42.42.272.350	adult male	adult male	adult male	adult male	adult male
SRR3289543	CC245	34.42.42.42.42.275.307	adult male	adult male	adult male	adult male	adult male	adult male	adult male	adult male
SRR4787879	CC245	34.42.42.42.42.275.307	adult male	adult male	adult male	adult male	adult male	adult male	adult male	adult male
SRR4181487	CC245	34.42.42.42.42.275.386	adult male	adult male	adult male	adult male	adult male	adult male
SRR3289547	CC245	34.42.42.42.42.302.335	adult male	adult male	adult male	adult male
SRR5029661	CC245	34.42.42.42.42.320.357	adult male	adult male	adult male	adult male
SRR4181540	CC245	34.42.42.42.42.329.371	adult male	adult male	adult male	adult male
SRR4181511	CC245	34.42.42.42.42.350.398	adult male	adult male	adult male	adult male
SRR5029697	CC245	34.42.42.42.42.365.419	adult male	adult male	adult male	adult male
SRR4786907	CC245	34.42.42.42.42.393.452	adult male	adult male	adult male	adult male
SRR4897462	CC245	34.42.42.42.42.437.507	adult male	adult male	adult male	adult male	adult male
SRR4788156	CC245	34.42.42.42.42.437.609	adult male	adult male	adult male	adult male	adult male
SRR4193680	CC245	34.42.42.42.42.459.541	adult male	adult male	adult male	adult male
SRR5018378	CC245	34.42.42.42.42.476.563	adult male	adult male	adult male	adult male
SRR4787377	CC245	34.42.42.42.42.480.571	adult male	adult male	adult male	adult male
SRR4192092	CC245	34.42.42.42.42.491.592	adult male	adult male	adult male	adult male
SRR4787400	CC245	34.42.42.42.42.520.640	adult male	adult male	adult male	adult male
SRR4787200	CC245	34.42.42.42.42.522.642	adult male	adult male	adult male	adult male
SRR7401709	CC245	34.42.42.42.42.526.1015	adult male	adult male	adult male	adult male	community	community
SRR7187760	CC245	34.42.42.42.42.526.1076	adult male	adult male	adult male	adult male	community	community
SRR7208630	CC245	34.42.42.42.42.526.1180	adult male	adult male	adult male	adult male	community	community
SRR4897622	CC245	34.42.42.42.42.526.647	adult male	adult male	adult male	adult male	community	community
SRR7184346	CC245	34.42.42.42.42.542.1013	adult male	adult male	adult male	adult male	adult male	adult male
SRR7215913	CC245	34.42.42.42.42.542.1022	adult male	adult male	adult male	adult male	adult male	adult male
SRR7209048	CC245	34.42.42.42.42.542.1085	adult male	adult male	adult male	adult male	adult male	adult male
SRR7367362	CC245	34.42.42.42.42.542.1154	adult male	adult male	adult male	adult male	adult male	adult male
SRR7266764	CC245	34.42.42.42.42.542.1201	adult male	adult male	adult male	adult male	adult male	adult male
SRR7215574	CC245	34.42.42.42.42.542.1245	adult male	adult male	adult male	adult male	adult male	adult male
SRR4788152	CC245	34.42.42.42.42.542.675	adult male	adult male	adult male	adult male	adult male	adult male
SRR5006430	CC245	34.42.42.42.42.542.921	adult male	adult male	adult male	adult male	adult male	adult male
SRR7244366	CC245	34.42.42.42.42.542.926	adult male	adult male	adult male	adult male	adult male	adult male	adult male
SRR7283742	CC245	34.42.42.42.42.542.926	adult male	adult male	adult male	adult male	adult male	adult male	adult male
SRR7286475	CC245	34.42.42.42.42.542.926	adult male	adult male	adult male	adult male	adult male	adult male	adult male
SRR7187043	CC245	34.42.42.42.42.542.962	adult male	adult male	adult male	adult male	adult male	adult male
SRR7244315	CC245	34.42.42.42.42.574.1021	adult male	adult male	adult male	adult male	community
SRR7221270	CC245	34.42.42.42.42.574.1052	adult male	adult male	adult male	adult male	community
SRR7215941	CC245	34.42.42.42.42.574.1163	adult male	adult male	adult male	adult male	community
SRR4787359	CC245	34.42.42.42.42.574.715	adult male	adult male	adult male	adult male	community
SRR7251461	CC245	34.42.42.42.42.574.776	adult male	adult male	adult male	adult male	community
SRR4897309	CC245	34.42.42.42.42.574.898	adult male	adult male	adult male	adult male	community
SRR4897627	CC245	34.42.42.42.42.582.725	adult male	adult male	adult male	adult male
SRR4897203	CC245	34.42.42.42.42.595.742	adult male	adult male	adult male	adult male
SRR7265963	CC245	34.42.42.42.42.603.754	adult male	adult male	adult male	adult male	adult male
SRR5005408	CC245	34.42.42.42.42.603.820	adult male	adult male	adult male	adult male	adult male
SRR7249746	CC245	34.42.42.42.42.61.1029	adult male	adult male	adult male	adult male	adult male	adult male
SRR7179909	CC245	34.42.42.42.42.61.1034	adult male	adult male	adult male	adult male	adult male	adult male
SRR7291662	CC245	34.42.42.42.42.61.1061	adult male	adult male	adult male	adult male	adult male	adult male
SRR7184243	CC245	34.42.42.42.42.61.1129	adult male	adult male	adult male	adult male	adult male	adult male
SRR7221251	CC245	34.42.42.42.42.61.1149	adult male	adult male	adult male	adult male	adult male	adult male
SRR7249719	CC245	34.42.42.42.42.61.1166	adult male	adult male	adult male	adult male	adult male	adult male
SRR7290991	CC245	34.42.42.42.42.61.1185	adult male	adult male	adult male	adult male	adult male	adult male
SRR7230318	CC245	34.42.42.42.42.61.1215	adult male	adult male	adult male	adult male	adult male	adult male
SRR7286171	CC245	34.42.42.42.42.61.1244	adult male	adult male	adult male	adult male	adult male	adult male
SRR7286616	CC245	34.42.42.42.42.61.1252	adult male	adult male	adult male	adult male	adult male	adult male
SRR3289593	CC245	34.42.42.42.42.61.130	adult male	adult male	adult male	adult male	adult male	adult male
SRR3360213	CC245	34.42.42.42.42.61.187	adult male	adult male	adult male	adult male	adult male	adult male	adult male
SRR3289511	CC245	34.42.42.42.42.61.187	adult male	adult male	adult male	adult male	adult male	adult male	adult male
SRR3289530	CC245	34.42.42.42.42.61.232	adult male	adult male	adult male	adult male	adult male	adult male
SRR3289514	CC245	34.42.42.42.42.61.233	adult male	adult male	adult male	adult male	adult male	adult male
SRR3289510	CC245	34.42.42.42.42.61.290	adult male	adult male	adult male	adult male	adult male	adult male
SRR3289573	CC245	34.42.42.42.42.61.301	adult male	adult male	adult male	adult male	adult male	adult male
SRR3289548	CC245	34.42.42.42.42.61.303	adult male	adult male	adult male	adult male	adult male	adult male	adult male	adult male
SRR4897666	CC245	34.42.42.42.42.61.303	adult male	adult male	adult male	adult male	adult male	adult male	adult male	adult male
SRR4181560	CC245	34.42.42.42.42.61.303	adult male	adult male	adult male	adult male	adult male	adult male	adult male	adult male
SRR4897448	CC245	34.42.42.42.42.61.303	adult male	adult male	adult male	adult male	adult male	adult male	adult male	adult male
SRR3360203	CC245	34.42.42.42.42.61.304	adult male	adult male	adult male	adult male	adult male	adult male
SRR5006332	CC245	34.42.42.42.42.61.305	adult male	adult male	adult male	adult male	adult male	adult male	adult male	adult male
SRR3289550	CC245	34.42.42.42.42.61.305	adult male	adult male	adult male	adult male	adult male	adult male	adult male	adult male
SRR5006056	CC245	34.42.42.42.42.61.305	adult male	adult male	adult male	adult male	adult male	adult male	adult male	adult male
SRR3289538	CC245	34.42.42.42.42.61.310	adult male	adult male	adult male	adult male	adult male	adult male
SRR3289521	CC245	34.42.42.42.42.61.342	adult male	adult male	adult male	adult male	adult male	adult male
SRR7256965	CC245	34.42.42.42.42.61.343	adult male	adult male	adult male	adult male	adult male	adult male	adult male	adult male
SRR5024185	CC245	34.42.42.42.42.61.343	adult male	adult male	adult male	adult male	adult male	adult male	adult male	adult male
SRR4192082	CC245	34.42.42.42.42.61.343	adult male	adult male	adult male	adult male	adult male	adult male	adult male	adult male
SRR3289544	CC245	34.42.42.42.42.61.351	adult male	adult male	adult male	adult male	adult male	adult male	adult male	adult male
SRR4897417	CC245	34.42.42.42.42.61.351	adult male	adult male	adult male	adult male	adult male	adult male	adult male	adult male
SRR4184806	CC245	34.42.42.42.42.61.351	adult male	adult male	adult male	adult male	adult male	adult male	adult male	adult male
SRR4181559	CC245	34.42.42.42.42.61.359	adult male	adult male	adult male	adult male	adult male	adult male	adult male
SRR5029822	CC245	34.42.42.42.42.61.359	adult male	adult male	adult male	adult male	adult male	adult male	adult male
SRR7215925	CC245	34.42.42.42.42.61.360	adult male	adult male	adult male	adult male	adult male	adult male	adult male	adult male
SRR4787419	CC245	34.42.42.42.42.61.360	adult male	adult male	adult male	adult male	adult male	adult male	adult male	adult male
SRR4181519	CC245	34.42.42.42.42.61.360	adult male	adult male	adult male	adult male	adult male	adult male	adult male	adult male
SRR5454561	CC245	34.42.42.42.42.61.360	adult male	adult male	adult male	adult male	adult male	adult male	adult male	adult male
SRR4788341	CC245	34.42.42.42.42.61.360	adult male	adult male	adult male	adult male	adult male	adult male	adult male	adult male
SRR5029843	CC245	34.42.42.42.42.61.363	adult male	adult male	adult male	adult male	adult male	adult male
SRR4786030	CC245	34.42.42.42.42.61.364	adult male	adult male	adult male	adult male	adult male	adult male
SRR4787829	CC245	34.42.42.42.42.61.366	adult male	adult male	adult male	adult male	adult male	adult male
SRR4897560	CC245	34.42.42.42.42.61.368	adult male	adult male	adult male	adult male	adult male	adult male
SRR4181442	CC245	34.42.42.42.42.61.369	adult male	adult male	adult male	adult male	adult male	adult male
SRR4181599	CC245	34.42.42.42.42.61.375	adult male	adult male	adult male	adult male	adult male	adult male
SRR4787790	CC245	34.42.42.42.42.61.376	adult male	adult male	adult male	adult male	adult male	adult male
SRR4897285	CC245	34.42.42.42.42.61.377	adult male	adult male	adult male	adult male	adult male	adult male
SRR4181537	CC245	34.42.42.42.42.61.380	adult male	adult male	adult male	adult male	adult male	adult male
SRR5005295	CC245	34.42.42.42.42.61.392	adult male	adult male	adult male	adult male	adult male	adult male
SRR4181555	CC245	34.42.42.42.42.61.397	adult male	adult male	adult male	adult male	adult male	adult male	adult male
SRR5017968	CC245	34.42.42.42.42.61.397	adult male	adult male	adult male	adult male	adult male	adult male	adult male
SRR4181601	CC245	34.42.42.42.42.61.400	adult male	adult male	adult male	adult male	adult male	adult male
SRR4787862	CC245	34.42.42.42.42.61.405	adult male	adult male	adult male	adult male	adult male	adult male
SRR5024224	CC245	34.42.42.42.42.61.408	adult male	adult male	adult male	adult male	adult male	adult male
SRR5017471	CC245	34.42.42.42.42.61.414	adult male	adult male	adult male	adult male	adult male	adult male
SRR5018180	CC245	34.42.42.42.42.61.420	adult male	adult male	adult male	adult male	adult male	adult male
SRR4897189	CC245	34.42.42.42.42.61.422	adult male	adult male	adult male	adult male	adult male	adult male
SRR5006089	CC245	34.42.42.42.42.61.427	adult male	adult male	adult male	adult male	adult male	adult male
SRR4897221	CC245	34.42.42.42.42.61.430	adult male	adult male	adult male	adult male	adult male	adult male
SRR4787857	CC245	34.42.42.42.42.61.431	adult male	adult male	adult male	adult male	adult male	adult male
SRR4787814	CC245	34.42.42.42.42.61.433	adult male	adult male	adult male	adult male	adult male	adult male
SRR4184862	CC245	34.42.42.42.42.61.437	adult male	adult male	adult male	adult male	adult male	adult male
SRR4184698	CC245	34.42.42.42.42.61.447	adult male	adult male	adult male	adult male	adult male	adult male
SRR4184773	CC245	34.42.42.42.42.61.460	adult male	adult male	adult male	adult male	adult male	adult male
SRR4184790	CC245	34.42.42.42.42.61.461	adult male	adult male	adult male	adult male	adult male	adult male
SRR5005325	CC245	34.42.42.42.42.61.466	adult male	adult male	adult male	adult male	adult male	adult male
SRR5005525	CC245	34.42.42.42.42.61.474	adult male	adult male	adult male	adult male	adult male	adult male
SRR4184842	CC245	34.42.42.42.42.61.492	adult male	adult male	adult male	adult male	adult male	adult male
SRR5005515	CC245	34.42.42.42.42.61.494	adult male	adult male	adult male	adult male	adult male	adult male
SRR5006238	CC245	34.42.42.42.42.61.500	adult male	adult male	adult male	adult male	adult male	adult male
SRR4184726	CC245	34.42.42.42.42.61.503	adult male	adult male	adult male	adult male	adult male	adult male
SRR4195737	CC245	34.42.42.42.42.61.508	adult male	adult male	adult male	adult male	adult male	adult male	adult male	adult male
SRR4184746	CC245	34.42.42.42.42.61.508	adult male	adult male	adult male	adult male	adult male	adult male	adult male	adult male
SRR4195777	CC245	34.42.42.42.42.61.511	adult male	adult male	adult male	adult male	adult male	adult male
SRR4195630	CC245	34.42.42.42.42.61.514	adult male	adult male	adult male	adult male	adult male	adult male
SRR4195626	CC245	34.42.42.42.42.61.516	adult male	adult male	adult male	adult male	adult male	adult male
SRR4192080	CC245	34.42.42.42.42.61.528	adult male	adult male	adult male	adult male	adult male	adult male
SRR4195751	CC245	34.42.42.42.42.61.538	adult male	adult male	adult male	adult male	adult male	adult male
SRR4195490	CC245	34.42.42.42.42.61.542	adult male	adult male	adult male	adult male	adult male	adult male
SRR4192120	CC245	34.42.42.42.42.61.549	adult male	adult male	adult male	adult male	adult male	adult male
SRR4195637	CC245	34.42.42.42.42.61.561	adult male	adult male	adult male	adult male	adult male	adult male
SRR4192096	CC245	34.42.42.42.42.61.562	adult male	adult male	adult male	adult male	adult male	adult male
SRR5006051	CC245	34.42.42.42.42.61.566	adult male	adult male	adult male	adult male	adult male	adult male
SRR4193214	CC245	34.42.42.42.42.61.573	adult male	adult male	adult male	adult male	adult male	adult male
SRR4195735	CC245	34.42.42.42.42.61.575	adult male	adult male	adult male	adult male	adult male	adult male
SRR4195477	CC245	34.42.42.42.42.61.577	adult male	adult male	adult male	adult male	adult male	adult male
SRR4192139	CC245	34.42.42.42.42.61.578	adult male	adult male	adult male	adult male	adult male	adult male
SRR4195731	CC245	34.42.42.42.42.61.598	adult male	adult male	adult male	adult male	adult male	adult male
SRR4195482	CC245	34.42.42.42.42.61.600	adult male	adult male	adult male	adult male	adult male	adult male
SRR5018389	CC245	34.42.42.42.42.61.604	adult male	adult male	adult male	adult male	adult male	adult male	adult male
SRR4788180	CC245	34.42.42.42.42.61.604	adult male	adult male	adult male	adult male	adult male	adult male	adult male
SRR5017522	CC245	34.42.42.42.42.61.605	adult male	adult male	adult male	adult male	adult male	adult male
SRR4788178	CC245	34.42.42.42.42.61.613	adult male	adult male	adult male	adult male	adult male	adult male	adult male
SRR5018363	CC245	34.42.42.42.42.61.613	adult male	adult male	adult male	adult male	adult male	adult male	adult male
SRR4786367	CC245	34.42.42.42.42.61.614	adult male	adult male	adult male	adult male	adult male	adult male
SRR4787888	CC245	34.42.42.42.42.61.616	adult male	adult male	adult male	adult male	adult male	adult male
SRR5024309	CC245	34.42.42.42.42.61.621	adult male	adult male	adult male	adult male	adult male	adult male
SRR7407973	CC245	34.42.42.42.42.61.622	adult male	adult male	adult male	adult male	adult male	adult male
SRR4788149	CC245	34.42.42.42.42.61.629	adult male	adult male	adult male	adult male	adult male	adult male
SRR4788135	CC245	34.42.42.42.42.61.635	adult male	adult male	adult male	adult male	adult male	adult male
SRR3289542	CC245	34.42.42.42.42.61.64	adult male	adult male	adult male	adult male	adult male	adult male
SRR4897524	CC245	34.42.42.42.42.61.651	adult male	adult male	adult male	adult male	adult male	adult male
SRR4897760	CC245	34.42.42.42.42.61.658	adult male	adult male	adult male	adult male	adult male	adult male
SRR5018306	CC245	34.42.42.42.42.61.662	adult male	adult male	adult male	adult male	adult male	adult male
SRR4787273	CC245	34.42.42.42.42.61.664	adult male	adult male	adult male	adult male	adult male	adult male
SRR4897078	CC245	34.42.42.42.42.61.674	adult male	adult male	adult male	adult male	adult male	adult male
SRR4787812	CC245	34.42.42.42.42.61.683	adult male	adult male	adult male	adult male	adult male	adult male
SRR4788109	CC245	34.42.42.42.42.61.686	adult male	adult male	adult male	adult male	adult male	adult male
SRR5005562	CC245	34.42.42.42.42.61.707	adult male	adult male	adult male	adult male	adult male	adult male
SRR4786301	CC245	34.42.42.42.42.61.728	adult male	adult male	adult male	adult male	adult male	adult male
SRR5006241	CC245	34.42.42.42.42.61.732	adult male	adult male	adult male	adult male	adult male	adult male
SRR5005328	CC245	34.42.42.42.42.61.746	adult male	adult male	adult male	adult male	adult male	adult male
SRR7208759	CC245	34.42.42.42.42.61.747	adult male	adult male	adult male	adult male	adult male	adult male
SRR4787807	CC245	34.42.42.42.42.61.748	adult male	adult male	adult male	adult male	adult male	adult male
SRR3289620	CC245	34.42.42.42.42.61.76	adult male	adult male	adult male	adult male	adult male	adult male
SRR3742270	CC245	34.42.42.42.42.61.766	adult male	adult male	adult male	adult male	adult male	adult male
SRR5005436	CC245	34.42.42.42.42.61.772	adult male	adult male	adult male	adult male	adult male	adult male
SRR4787903	CC245	34.42.42.42.42.61.773	adult male	adult male	adult male	adult male	adult male	adult male
SRR7285531	CC245	34.42.42.42.42.61.779	adult male	adult male	adult male	adult male	adult male	adult male
SRR4786994	CC245	34.42.42.42.42.61.798	adult male	adult male	adult male	adult male	adult male	adult male
SRR4897593	CC245	34.42.42.42.42.61.806	adult male	adult male	adult male	adult male	adult male	adult male	adult male
SRR5024479	CC245	34.42.42.42.42.61.806	adult male	adult male	adult male	adult male	adult male	adult male	adult male
SRR3289518	CC245	34.42.42.42.42.61.82	adult male	adult male	adult male	adult male	adult male	adult male
SRR4897323	CC245	34.42.42.42.42.61.822	adult male	adult male	adult male	adult male	adult male	adult male
SRR4897480	CC245	34.42.42.42.42.61.834	adult male	adult male	adult male	adult male	adult male	adult male
SRR4787809	CC245	34.42.42.42.42.61.838	adult male	adult male	adult male	adult male	adult male	adult male
SRR4787310	CC245	34.42.42.42.42.61.839	adult male	adult male	adult male	adult male	adult male	adult male
SRR5024275	CC245	34.42.42.42.42.61.842	adult male	adult male	adult male	adult male	adult male	adult male
SRR5006425	CC245	34.42.42.42.42.61.848	adult male	adult male	adult male	adult male	adult male	adult male
SRR7209040	CC245	34.42.42.42.42.61.852	adult male	adult male	adult male	adult male	adult male	adult male	adult male
SRR7187067	CC245	34.42.42.42.42.61.852	adult male	adult male	adult male	adult male	adult male	adult male	adult male
SRR7249789	CC245	34.42.42.42.42.61.872	adult male	adult male	adult male	adult male	adult male	adult male
SRR4787077	CC245	34.42.42.42.42.61.877	adult male	adult male	adult male	adult male	adult male	adult male
SRR4787368	CC245	34.42.42.42.42.61.886	adult male	adult male	adult male	adult male	adult male	adult male
SRR4897440	CC245	34.42.42.42.42.61.900	adult male	adult male	adult male	adult male	adult male	adult male
SRR4787293	CC245	34.42.42.42.42.61.907	adult male	adult male	adult male	adult male	adult male	adult male
SRR4897820	CC245	34.42.42.42.42.61.92	adult male	adult male	adult male	adult male	adult male	adult male	adult male
SRR3289561	CC245	34.42.42.42.42.61.92	adult male	adult male	adult male	adult male	adult male	adult male	adult male
SRR3289569	CC245	34.42.42.42.42.61.92	adult male	adult male	adult male	adult male	adult male	adult male	adult male
SRR7208802	CC245	34.42.42.42.42.61.923	adult male	adult male	adult male	adult male	adult male	adult male
SRR7274963	CC245	34.42.42.42.42.61.935	adult male	adult male	adult male	adult male	adult male	adult male
SRR7286457	CC245	34.42.42.42.42.61.940	adult male	adult male	adult male	adult male	adult male	adult male
SRR7221097	CC245	34.42.42.42.42.61.971	adult male	adult male	adult male	adult male	adult male	adult male
SRR4788314	CC245	34.42.42.42.42.616.771	adult male	adult male	adult male	adult male	adult male	adult male	adult male	adult male
SRR4787198	CC245	34.42.42.42.42.616.771	adult male	adult male	adult male	adult male	adult male	adult male	adult male	adult male
SRR5005351	CC245	34.42.42.42.42.625.786	adult male	adult male	adult male	adult male
SRR7244311	CC245	34.42.42.42.42.627.1041	adult male	adult male	adult male	adult male	adult male	adult male
SRR7244226	CC245	34.42.42.42.42.627.1126	adult male	adult male	adult male	adult male	adult male	adult male
SRR7367376	CC245	34.42.42.42.42.627.1197	adult male	adult male	adult male	adult male	adult male	adult male
SRR7230343	CC245	34.42.42.42.42.627.1202	adult male	adult male	adult male	adult male	adult male	adult male	adult male
SRR7204206	CC245	34.42.42.42.42.627.1202	adult male	adult male	adult male	adult male	adult male	adult male	adult male
SRR7251417	CC245	34.42.42.42.42.627.1213	adult male	adult male	adult male	adult male	adult male	adult male
SRR7172421	CC245	34.42.42.42.42.627.1243	adult male	adult male	adult male	adult male	adult male	adult male
SRR7187038	CC245	34.42.42.42.42.627.1247	adult male	adult male	adult male	adult male	adult male	adult male
SRR4897771	CC245	34.42.42.42.42.627.788	adult male	adult male	adult male	adult male	adult male	adult male
SRR7401704	CC245	34.42.42.42.42.627.914	adult male	adult male	adult male	adult male	adult male	adult male
SRR4897437	CC245	34.42.42.42.42.631.793	adult male	adult male	adult male	adult male	adult male	adult male
SRR7285586	CC245	34.42.42.42.42.631.797	adult male	adult male	adult male	adult male	adult male	adult male	adult male	adult male
SRR4786394	CC245	34.42.42.42.42.631.797	adult male	adult male	adult male	adult male	adult male	adult male	adult male	adult male
SRR5006071	CC245	34.42.42.42.42.648.819	adult male	adult male	adult male	adult male
SRR5024075	CC245	34.42.42.42.42.657.831	adult male	adult male	adult male	adult male
SRR7230372	CC245	34.42.42.42.42.665.844	adult male	adult male	adult male	adult male	adult male	adult male
SRR4786828	CC245	34.42.42.42.42.665.888	adult male	adult male	adult male	adult male	adult male	adult male
SRR5024202	CC245	34.42.42.42.42.690.873	adult male	adult male	adult male	adult male	adult male	adult male	adult male	adult male
SRR5005258	CC245	34.42.42.42.42.690.873	adult male	adult male	adult male	adult male	adult male	adult male	adult male	adult male
SRR4897343	CC245	34.42.42.42.42.707.897	adult male	adult male	adult male	adult male
SRR5006411	CC245	34.42.42.42.42.711.901	adult male	adult male	adult male	adult male
SRR7236689	CC245	34.42.42.42.42.724.915	adult male	adult male	adult male	adult male
SRR7250988	CC245	34.42.42.42.42.735.933	adult male	adult male	adult male	adult male
SRR7191692	CC245	34.42.42.42.42.762.966	adult male	adult male	adult male	adult male
SRR7286382	CC245	34.42.42.42.42.810.1028	adult male	adult male	adult male	adult male	adult male
SRR7277783	CC245	34.42.42.42.42.810.1111	adult male	adult male	adult male	adult male	adult male
SRR7286606	CC245	34.42.42.42.42.829.1055	adult male	adult male	adult male	adult male	adult male	adult male	adult male	adult male
SRR7251013	CC245	34.42.42.42.42.829.1055	adult male	adult male	adult male	adult male	adult male	adult male	adult male	adult male
SRR7286405	CC245	34.42.42.42.42.829.1055	adult male	adult male	adult male	adult male	adult male	adult male	adult male	adult male
SRR7277785	CC245	34.42.42.42.42.829.1055	adult male	adult male	adult male	adult male	adult male	adult male	adult male	adult male
SRR7286395	CC245	34.42.42.42.42.837.1065	adult male	adult male	adult male	adult male
SRR7286476	CC245	34.42.42.42.42.868.1106	adult male	adult male	adult male	adult male
SRR3289623	CC245	34.42.42.42.42.87.93	adult male	adult male	adult male	adult male
SRR7286538	CC245	34.42.42.42.42.901.1147	adult male	adult male	adult male	adult male
SRR7230239	CC245	34.42.42.42.42.926.1177	adult male	adult male	adult male	adult male
SRR7291538	CC245	34.42.42.42.42.937.1193	adult male	adult male	adult male	adult male	community
SRR7187757	CC245	34.42.42.42.42.937.1217	adult male	adult male	adult male	adult male	community
SRR7215955	CC245	34.42.42.42.42.950.1210	adult male	adult male	adult male	adult male
SRR7204203	CC245	34.42.42.42.42.957.1221	adult male	adult male	adult male	adult male	adult male
SRR7208997	CC245	34.42.42.42.42.957.1223	adult male	adult male	adult male	adult male	adult male
SRR7172058	CC245	34.42.42.42.42.963.1228	adult male	adult male	adult male	adult male
SRR7367208	CC245	34.42.42.42.42.967.1232	adult male	adult male	adult male	adult male
SRR7184339	CC245	34.42.42.42.42.968.1233	adult male	adult male	adult male	adult male
SRR7186917	CC245	34.42.42.42.42.976.1248	adult male	adult male	adult male	adult male
SRR5018304	CC245	34.42.42.42.440.515.632	adult male	adult male	adult male	adult male	adult male	adult male
SRR4788121	CC245	34.42.42.42.440.515.733	adult male	adult male	adult male	adult male	adult male	adult male
SRR4897612	CC245	34.42.42.42.454.533.660	adult male	adult male
SRR4897242	CC245	34.42.42.42.459.539.670	adult male	adult male
SRR5006046	CC245	34.42.42.42.495.580.723	adult male	adult male
SRR5005557	CC245	34.42.42.42.537.634.796	adult male	adult male	community	community	community	community	community	community
SRR4786528	CC245	34.42.42.42.537.634.796	adult male	adult male	community	community	community	community	community	community
SRR4787765	CC245	34.42.42.42.538.635.800	adult male	adult male
SRR4897811	CC245	34.42.42.42.586.692.875	adult male	adult male
SRR4788173	CC245	34.42.42.42.597.703.891	adult male	adult male
SRR4897528	CC245	34.42.42.42.612.726.917	adult male	adult male
SRR7367236	CC245	34.42.42.42.626.741.944	adult male	adult male
SRR7249720	CC245	34.42.42.42.633.749.952	adult male	adult male
SRR7286373	CC245	34.42.42.42.635.752.955	adult male	adult male
SRR7285628	CC245	34.42.42.42.643.760.964	adult male	adult male
SRR7291002	CC245	34.42.42.42.644.765.969	adult male	adult male
SRR7265969	CC245	34.42.42.42.645.767.972	adult male	adult male
SRR7180010	CC245	34.42.42.42.660.783.994	adult male	adult male
SRR7236094	CC245	34.42.42.42.680.803.1018	adult male	adult male
SRR7204353	CC245	34.42.42.42.692.816.1036	adult male	adult male	adult male		adult male
SRR7215920	CC245	34.42.42.42.692.816.1108	adult male	adult male	adult male		adult male
SRR7204361	CC245	34.42.42.42.704.830.1056	adult male	adult male
SRR7274812	CC245	34.42.42.42.708.835.1063	adult male	adult male
SRR7187791	CC245	34.42.42.42.712.840.1071	adult male	adult male
SRR7274823	CC245	34.42.42.42.719.847.1081	adult male	adult male
SRR7223057	CC245	34.42.42.42.727.855.1090	adult male	adult male	adult male		adult male
SRR7187776	CC245	34.42.42.42.727.855.1118	adult male	adult male	adult male		adult male		adult male
SRR7286554	CC245	34.42.42.42.727.855.1118	adult male	adult male	adult male		adult male		adult male
SRR7286591	CC245	34.42.42.42.727.855.1118	adult male	adult male	adult male		adult male		adult male
SRR7223031	CC245	34.42.42.42.727.855.1212	adult male	adult male	adult male		adult male
SRR7285553	CC245	34.42.42.42.729.858.1094	adult male	adult male
SRR7249808	CC245	34.42.42.42.742.872.1112	adult male	adult male
SRR7172419	CC245	34.42.42.42.765.897.1143	adult male	adult male
SRR7223152	CC245	34.42.42.42.778.912.1160	adult male	adult male
SRR7265957	CC245	34.42.42.42.807.953.1216	adult male	adult male
SRR7208633	CC245	35.43.43.1096.1369.1598.2031
SRR7221238	CC245	35.43.43.43.1184.1413.1899	adult male	adult male	adult male	adult male	adult male	adult male	adult male
SRR7179966	CC245	35.43.43.43.1184.1413.1899	adult male	adult male	adult male	adult male	adult male	adult male	adult male
SRR7407960	CC245	35.43.43.43.1184.1413.1899	adult male	adult male	adult male	adult male	adult male	adult male	adult male
SRR4786481	CC245	35.43.43.43.1184.1413.2042	adult male	adult male	adult male	adult male	adult male	adult male
SRR7286377	CC245	35.43.43.43.1189.1434.1882	adult male	adult male	adult male	adult male	adult male
SRR7274835	CC245	35.43.43.43.1189.1434.1956	adult male	adult male	adult male	adult male	adult male
SRR7266800	CC245	35.43.43.43.1189.1434.2000	adult male	adult male	adult male	adult male	adult male
SRR7249502	CC245	35.43.43.43.1189.1434.2021	adult male	adult male	adult male	adult male	adult male
SRR7274822	CC245	35.43.43.43.1189.1446.1879	adult male	adult male	adult male	adult male
SRR4788196	CC245	35.43.43.43.1189.1578.2011	adult male	adult male	adult male	adult male	adult male	adult male
SRR4897726	CC245	35.43.43.43.1189.1578.2024	adult male	adult male	adult male	adult male	adult male	adult male
SRR4787403	CC245	35.43.43.43.1189.1578.2101	adult male	adult male	adult male	adult male	adult male	adult male
SRR4787773	CC245	35.43.43.43.1232.1461.1894	adult male	adult male	adult male	adult male	adult male	adult male
SRR4787414	CC245	35.43.43.43.1232.1461.1945	adult male	adult male	adult male	adult male	adult male	adult male	adult male	adult male
SRR4897724	CC245	35.43.43.43.1232.1461.1945	adult male	adult male	adult male	adult male	adult male	adult male	adult male	adult male
SRR7285618	CC245	35.43.43.43.1238.1467.1900	adult male	adult male	adult male
SRR7204433	CC245	35.43.43.43.1238.1531.1964	adult male	adult male	adult male		adult male		adult male
SRR7256968	CC245	35.43.43.43.1238.1531.1964	adult male	adult male	adult male		adult male		adult male
SRR7282622	CC245	35.43.43.43.1238.1531.2048	adult male	adult male	adult male		adult male		adult male
SRR4787202	CC245	35.43.43.43.1238.1531.2048	adult male	adult male	adult male		adult male		adult male
SRR4897081	CC245	35.43.43.43.1280.1509.1942	adult male	adult male	adult male		adult male
SRR4181595	CC245	35.43.43.43.1280.1509.1951	adult male	adult male	adult male		adult male		adult male
SRR3531845	CC245	35.43.43.43.1280.1509.1951	adult male	adult male	adult male		adult male		adult male
SRR7367525	CC245	35.43.43.43.1416.1645.2078	adult male	adult male
SRR7251492	CC245	35.43.43.43.1423.1652.2085	adult male	adult male
SRR5018272	CC245	35.43.43.43.222.245.269	adult male	adult male	adult male
SRR4897763	CC245	35.43.43.43.222.423.489	adult male	adult male	adult male
SRR4788355	CC245	35.43.43.43.222.506.617	adult male	adult male	adult male
SRR7215508	CC245	35.43.43.43.222.764.968	adult male	adult male	adult male
SRR4787233	CC245	35.43.43.43.277.307.341	adult male	adult male	adult male	adult male	adult male
SRR5029678	CC245	35.43.43.43.277.307.358	adult male	adult male	adult male	adult male	adult male
SRR4195744	CC245	35.43.43.43.277.307.558	adult male	adult male	adult male	adult male	adult male
SRR4184813	CC245	35.43.43.43.277.408.471	adult male	adult male	adult male	adult male	adult male
SRR7256995	CC245	35.43.43.43.277.408.751	adult male	adult male	adult male	adult male	adult male
SRR7251004	CC245	35.43.43.43.277.408.762	adult male	adult male	adult male	adult male	adult male
SRR5024324	CC245	35.43.43.43.277.408.802	adult male	adult male	adult male	adult male	adult male
SRR4786447	CC245	35.43.43.43.277.432.502	adult male	adult male	adult male	adult male
SRR7208628	CC245	35.43.43.43.277.610.1068	adult male	adult male	adult male	adult male	adult male	adult male
SRR7265847	CC245	35.43.43.43.277.610.763	adult male	adult male	adult male	adult male	adult male	adult male
SRR5024516	CC245	35.43.43.43.277.610.799	adult male	adult male	adult male	adult male	adult male	adult male
SRR4787733	CC245	35.43.43.43.316.358.411	adult male	adult male	adult male	adult male	adult male	adult male
SRR4195704	CC245	35.43.43.43.316.358.530	adult male	adult male	adult male	adult male	adult male	adult male	adult male	adult male
SRR4195730	CC245	35.43.43.43.316.358.530	adult male	adult male	adult male	adult male	adult male	adult male	adult male	adult male
SRR4788327	CC245	35.43.43.43.316.358.639	adult male	adult male	adult male	adult male	adult male	adult male
SRR5005605	CC245	35.43.43.43.316.358.657	adult male	adult male	adult male	adult male	adult male	adult male
SRR4786247	CC245	35.43.43.43.43.338.382	adult male	adult male	adult male	adult male
SRR5029704	CC245	35.43.43.43.43.363.417	adult male	adult male	adult male	adult male	travel		travel
SRR4897208	CC245	35.43.43.43.43.363.417	adult male	adult male	adult male	adult male	travel		travel
SRR4897424	CC245	35.43.43.43.43.382.439	adult male	adult male	adult male	adult male
SRR4786841	CC245	35.43.43.43.43.385.442	adult male	adult male	adult male	adult male
SRR3289610	CC245	35.43.43.43.43.43.297	adult male	adult male	adult male	adult male	adult male
SRR4181495	CC245	35.43.43.43.43.43.383	adult male	adult male	adult male	adult male	adult male
SRR4181572	CC245	35.43.43.43.43.43.387	adult male	adult male	adult male	adult male	adult male
SRR4195780	CC245	35.43.43.43.43.43.539	adult male	adult male	adult male	adult male	adult male
SRR4897819	CC245	35.43.43.43.43.43.781	adult male	adult male	adult male	adult male	adult male
SRR4897018	CC245	35.43.43.43.43.43.871	adult male	adult male	adult male	adult male	adult male
SRR4897091	CC245	35.43.43.43.43.630.792	adult male	adult male	adult male	adult male
SRR5005302	CC245	35.43.43.43.43.633.795	adult male	adult male	adult male	adult male	adult male	adult male
SRR4787206	CC245	35.43.43.43.43.633.809	adult male	adult male	adult male	adult male	adult male	adult male
SRR5006367	CC245	35.43.43.43.43.647.818	adult male	adult male	adult male	adult male
SRR4786482	CC245	35.43.43.43.43.649.821	adult male	adult male	adult male	adult male	adult male	adult male	adult male	adult male
SRR7250982	CC245	35.43.43.43.43.649.821	adult male	adult male	adult male	adult male	adult male	adult male	adult male	adult male
SRR7286402	CC245	35.43.43.43.43.946.1206	adult male	adult male	adult male	adult male
SRR7186911	CC245	35.43.43.43.43.985.1262	adult male	adult male	adult male	adult male
SRR7286446	CC245	35.43.621.1097.1370.1599.2032
SRR3289603	CC245	35.43.621.939.1177.1610.2043	adult male	adult male
SRR5024449	CC245	35.43.621.939.1179.1408.1841	adult male	adult male	adult male	adult male	adult male	adult male	adult male	adult male
SRR3531663	CC245	35.43.621.939.1179.1408.1841	adult male	adult male	adult male	adult male	adult male	adult male	adult male	adult male
SRR4897333	CC245	35.43.621.939.1179.1408.1999	adult male	adult male	adult male	adult male	adult male	adult male
SRR7187772	CC245	35.43.621.939.1192.1421.1854	adult male	adult male	adult male	adult male	adult male	adult male
SRR5006061	CC245	35.43.621.939.1192.1421.1858	adult male	adult male	adult male	adult male	adult male	adult male
SRR5024322	CC245	35.43.621.939.1192.1421.1865	adult male	adult male	adult male	adult male	adult male	adult male	adult male	adult male
SRR5029853	CC245	35.43.621.939.1192.1421.1865	adult male	adult male	adult male	adult male	adult male	adult male	adult male	adult male
SRR4897830	CC245	35.43.621.939.1192.1421.1865	adult male	adult male	adult male	adult male	adult male	adult male	adult male	adult male
SRR7221032	CC245	35.43.621.939.1192.1421.1880	adult male	adult male	adult male	adult male	adult male	adult male
SRR4787415	CC245	35.43.621.939.1192.1421.2036	adult male	adult male	adult male	adult male	adult male	adult male
SRR7277765	CC245	35.43.621.939.1192.1421.2058	adult male	adult male	adult male	adult male	adult male	adult male
SRR7251422	CC245	35.43.621.939.1192.1525.1958	adult male	adult male	adult male	adult male
SRR5005492	CC245	35.43.621.939.1221.1450.1883	adult male	adult male
SRR4897154	CC245	35.43.621.939.1222.1451.1884	adult male	adult male
SRR7358109	CC245	35.43.678.1003.1254.1483.1916	adult male		adult male		adult male		adult male
SRR7286393	CC245	35.43.678.1003.1254.1483.1916	adult male		adult male		adult male		adult male
SRR4788220	CC245	35.43.678.1003.1340.1569.2002	adult male
SRR7230248	CC245	35.43.766.1099.1372.1601.2034
SRR3289585	CC245	37.50.51.55.55.55.58
SRR4897360	CC245	4.10.328.493.565.670.850
SRR7204217	CC245	4.10.354.540.624.739.941
SRR7286509	CC245	4.10.401.609.721.849.1083
SRR3289618	CC245	4.10.56.234.243.268.296
SRR5024528	CC245	4.105.155.266.279.309.344
SRR3289551	CC245	4.110.162.273.287.317.354	adult male	adult male	adult male	adult male
SRR4897253	CC245	4.110.162.273.287.536.665	adult male	adult male	adult male	adult male
SRR4788248	CC245	4.110.188.317.340.391.450	adult male	adult male	adult male		adult male		adult male
SRR4786848	CC245	4.110.188.317.340.391.450	adult male	adult male	adult male		adult male		adult male
SRR4897700	CC245	4.110.188.317.439.514.631	adult male	adult male	adult male	adult male	adult male	adult male
SRR4787909	CC245	4.110.188.317.439.514.648	adult male	adult male	adult male	adult male	adult male	adult male
SRR7221030	CC245	4.110.188.676.814.964.1229
SRR4181482	CC245	4.111.164.278.294.330.372
SRR4897484	CC245	4.111.307.465.534.628.789	community		community		community		community
SRR4788365	CC245	4.111.307.465.534.628.789	community		community		community		community
SRR7187024	CC245	4.111.307.605.716.844.1077
SRR7187919	CC245	4.111.353.536.617.731.927
SRR5006069	CC245	4.112.165.279.295.331.373
SRR4181556	CC245	4.114.169.285.301.341.385
SRR4897670	CC245	4.117.173.295.312.354.404
SRR4788158	CC245	4.123.186.314.605.716.906
SRR5018321	CC245	4.125.189.318.341.392.451
SRR5017979	CC245	4.125.189.383.429.501.608
SRR4184781	CC245	4.134.204.339.366.420.486	household		household		household		household
SRR5024158	CC245	4.134.204.339.366.420.486	household		household		household		household
SRR4184843	CC245	4.134.204.339.366.420.486	household		household		household		household
SRR4787162	CC245	4.135.206.341.368.422.488
SRR5024456	CC245	4.138.211.348.380.438.509	travel		travel		travel
SRR4787436	CC245	4.138.211.348.380.438.510	travel		travel		travel
SRR4193889	CC245	4.142.223.360.400.464.545
SRR4897701	CC245	4.143.224.361.401.465.546
SRR4787735	CC245	4.144.225.363.403.468.551
SRR4195623	CC245	4.145.226.364.404.470.553
SRR4788351	CC245	4.145.256.400.449.528.652
SRR7172283	CC245	4.145.256.637.763.895.1141
SRR7291604	CC245	4.145.358.550.641.758.961	community		community		community		community
SRR7230305	CC245	4.145.358.550.641.758.961	community		community		community		community
SRR4897111	CC245	4.157.244.385.431.503.612
SRR5018302	CC245	4.157.246.387.433.507.619
SRR4787182	CC245	4.157.289.443.508.597.744
SRR7223044	CC245	4.157.437.666.802.947.1207
SRR5017396	CC245	4.160.249.391.437.512.628
SRR4787174	CC245	4.161.250.392.438.513.630
SRR4897785	CC245	4.163.253.395.443.518.636
SRR3742269	CC245	4.163.299.455.521.612.765
SRR4787851	CC245	4.165.257.401.450.529.653
SRR4787853	CC245	4.167.265.412.466.548.681
SRR4787779	CC245	4.167.286.440.504.591.738	community		community		community		community
SRR4897196	CC245	4.167.286.440.504.591.738	community		community		community		community
SRR3742208	CC245	4.167.286.440.504.591.738	community		community		community		community
SRR7208801	CC245	4.167.286.440.504.591.738	community		community		community		community
SRR5017464	CC245	4.168.267.414.468.550.684	household		household		household
SRR4787892	CC245	4.168.267.414.468.550.696	household		household		household
SRR4897249	CC245	4.172.273.421.476.558.695
SRR5005356	CC245	4.172.282.435.496.581.724
SRR7291609	CC245	4.172.282.647.777.911.1159
SRR7179952	CC245	4.172.306.464.533.626.787
SRR4787236	CC245	4.172.306.525.602.713.903
SRR4897408	CC245	4.172.308.466.535.629.791
SRR4897044	CC245	4.184.304.462.531.622.783
SRR7187060	CC245	4.185.305.463.532.623.784
SRR7187849	CC245	4.189.313.472.543.640.810
SRR7230207	CC245	4.189.400.607.718.846.1079
SRR7276911	CC245	4.190.314.473.544.641.811	community		community		community		community
SRR4788360	CC245	4.190.314.473.544.641.811	community		community		community		community
SRR4897428	CC245	4.190.314.473.544.641.811	community		community		community		community
SRR5005565	CC245	4.190.314.473.544.641.893	community		community		community
SRR4897430	CC245	4.191.317.476.547.644.814
SRR4897225	CC245	4.194.322.485.556.658.832
SRR4788368	CC245	4.196.324.487.558.660.836
SRR4897709	CC245	4.197.326.489.560.662.840
SRR5006337	CC245	4.205.342.519.595.701.889
SRR4897667	CC245	4.206.345.522.599.705.894
SRR7401665	CC245	4.207.347.524.601.712.902
SRR7236616	CC245	4.210.356.544.630.746.949
SRR7407989	CC245	4.214.366.561.658.781.992
SRR7286604	CC245	4.241.421.640.768.900.1146
SRR7184395	CC245	4.244.426.652.784.919.1170
SRR7204429	CC245	4.248.439.669.805.951.1211
SRR3289526	CC245	4.48.161.272.286.316.353
SRR4788261	CC245	4.48.161.437.500.587.731
SRR3289583	CC245	4.48.170.286.302.343.388
SRR7249704	CC245	4.48.274.422.477.560.698
SRR4897500	CC245	4.48.279.429.487.571.711	household		household		household		household
SRR4897358	CC245	4.48.279.429.487.571.711	household		household		household		household
SRR3289512	CC245	4.49.131.235.244.269.298
SRR4192013	CC245	4.49.146.351.383.443.517
SRR4787353	CC245	4.49.151.260.452.531.656	community
SRR7256806	CC245	4.49.151.260.815.965.1230	community
SRR7179867	CC245	4.49.151.581.686.809.1027	adult male		adult male		adult male
SRR7285624	CC245	4.49.151.581.686.809.1165	adult male		adult male		adult male
SRR3289556	CC245	4.49.154.263.274.304.338
SRR4897407	CC245	4.49.166.280.296.332.374
SRR4788183	CC245	4.49.181.304.326.371.426
SRR5023884	CC245	4.49.190.320.343.395.454
SRR4184757	CC245	4.49.194.325.350.402.463
SRR4787232	CC245	4.49.202.336.362.415.479
SRR4184864	CC245	4.49.205.340.367.421.487
SRR4193920	CC245	4.49.212.349.381.440.513
SRR4195746	CC245	4.49.216.353.386.446.520
SRR4195712	CC245	4.49.217.354.388.448.522
SRR4192132	CC245	4.49.220.357.394.454.529
SRR4195728	CC245	4.49.230.369.409.478.567
SRR4192124	CC245	4.49.231.370.410.479.570
SRR4787228	CC245	4.49.234.373.419.490.591	community		community		community		community
SRR4192076	CC245	4.49.234.373.419.490.591	community		community		community		community
SRR4897736	CC245	4.49.234.373.419.490.835	community		community		community
SRR4195478	CC245	4.49.235.374.420.492.593
SRR5023892	CC245	4.49.241.381.427.499.603
SRR7285610	CC245	4.49.247.389.435.510.623
SRR4787880	CC245	4.49.251.393.441.516.633
SRR4787885	CC245	4.49.252.394.442.517.634
SRR4788155	CC245	4.49.259.406.456.535.663
SRR4788348	CC245	4.49.268.415.469.551.685
SRR4787286	CC245	4.49.275.423.480.564.703	community	community	community	community	community	community
SRR4787072	CC245	4.49.275.423.480.564.720	community	community	community	community	community	community
SRR4897298	CC245	4.49.276.424.482.566.705
SRR5018268	CC245	4.49.277.426.484.568.708
SRR5023871	CC245	4.49.278.427.485.569.709
SRR5024200	CC245	4.49.284.438.501.588.734
SRR7221232	CC245	4.49.285.439.503.590.1037	community		community		community
SRR4787184	CC245	4.49.285.439.503.590.737	community		community		community
SRR4787899	CC245	4.49.292.447.512.601.752
SRR4897611	CC245	4.49.312.471.542.639.808
SRR5006392	CC245	4.49.335.509.584.689.870
SRR4897654	CC245	4.49.343.520.596.702.890
SRR7191699	CC245	4.49.344.619.736.865.1102
SRR4897092	CC245	4.49.350.529.608.719.910
SRR7184329	CC245	4.49.350.614.730.859.1095
SRR4897291	CC245	4.49.352.532.611.725.916
SRR7223035	CC245	4.49.361.651.783.918.1169
SRR7187830	CC245	4.49.393.596.703.828.1054	adult male		adult male		adult male		adult male
SRR7256976	CC245	4.49.393.596.703.828.1054	adult male		adult male		adult male		adult male
SRR7221119	CC245	4.49.393.596.703.828.1054	adult male		adult male		adult male		adult male
SRR7187828	CC245	4.49.398.604.715.843.1074	adult male		adult male		adult male
SRR7285460	CC245	4.49.398.604.715.843.1115	adult male		adult male		adult male
SRR7223073	CC245	4.49.408.622.740.870.1109
SRR7283669	CC245	4.49.410.625.745.875.1116
SRR7249685	CC245	4.49.419.638.766.898.1144
SRR7249703	CC245	4.49.431.659.792.929.1182
SRR7187853	CC245	4.49.438.667.803.948.1208
SRR7230167	CC245	4.49.444.680.824.980.1253
SRR5018357	CC245	4.49.49.129.325.370.425	community	community	community	community
SRR5024254	CC245	4.49.49.129.325.375.432	community	community	community	community	community
SRR4787397	CC245	4.49.49.129.325.375.443	community	community	community	community	community
SRR4788101	CC245	4.49.49.129.325.524.645	community	community	community	community
SRR7223124	CC245	4.49.49.129.325.583.726	community	community	community	community
SRR7286507	CC245	4.49.49.129.325.663.1057	community	community	community	community	household	household
SRR7277737	CC245	4.49.49.129.325.663.841	community	community	community	community	household	household
SRR5005566	CC245	4.49.49.129.325.708.899	community	community	community	community
SRR7285559	CC245	4.49.49.129.446.523.643	community	community
SRR4788346	CC245	4.49.49.129.498.585.729	community	community
SRR3289572	CC245	4.49.49.244.275.305.339	community	community	community		community		community
SRR5460696	CC245	4.49.49.244.275.305.339	community	community	community		community		community
SRR5024323	CC245	4.49.49.244.309.351.399	community	community
SRR5024315	CC245	4.49.49.244.311.353.403	community	community
SRR3531911	CC245	4.49.49.244.314.356.409	community	community
SRR4787392	CC245	4.49.49.244.373.428.496	community	community	community	community
SRR4786191	CC245	4.49.49.244.373.561.700	community	community	community	community
SRR4192122	CC245	4.49.49.244.387.447.521	community	community
SRR7215951	CC245	4.49.49.244.481.565.704	community	community
SRR5005324	CC245	4.49.49.244.491.576.717	community	community
SRR4787082	CC245	4.49.49.244.492.577.718	community	community	household		household		household
SRR4897712	CC245	4.49.49.244.492.577.718	community	community	household		household		household
SRR5006145	CC245	4.49.49.244.516.606.757	community	community
SRR7184212	CC245	4.49.49.244.527.618.1044	community	community	community		community
SRR7209031	CC245	4.49.49.244.527.618.1070	community	community	community		community
SRR7209035	CC245	4.49.49.244.527.618.1075	community	community	community		community
SRR5024240	CC245	4.49.49.244.527.618.775	community	community	community		community
SRR7285636	CC245	4.49.49.244.527.618.929	community	community	community		community
SRR7204432	CC245	4.49.49.244.527.904.1151	community	community	community
SRR4787325	CC245	4.49.49.244.552.652.825	community	community
SRR7221190	CC245	4.49.49.244.671.794.1005	community	community	household		household		household
SRR7285543	CC245	4.49.49.244.671.794.1005	community	community	household		household		household
SRR4181591	CC245	4.49.49.281.297.335.378	adult male	adult male	adult male	adult male
SRR7286537	CC245	4.49.49.281.297.721.912	adult male	adult male	adult male	adult male
SRR4181520	CC245	4.49.49.289.305.346.391
SRR4184852	CC245	4.49.49.309.332.381.438
SRR5017478	CC245	4.49.49.310.333.383.440	community		adult male		adult male
SRR4788302	CC245	4.49.49.310.333.383.499	community		adult male		adult male
SRR4787076	CC245	4.49.49.310.463.545.678	community
SRR5005527	CC245	4.49.49.332.358.411.475	community		community		community		community
SRR5006380	CC245	4.49.49.332.358.411.475	community		community		community		community
SRR5006021	CC245	4.49.49.332.358.411.475	community		community		community		community
SRR4788238	CC245	4.49.49.332.358.411.484	community		community		community
SRR5017288	CC245	4.49.49.345.375.430.498	community		community
SRR4195472	CC245	4.49.49.345.375.460.537	community		community
SRR4897188	CC245	4.49.49.362.402.467.550	community
SRR4195768	CC245	4.49.49.362.424.496.599	community
SRR4787268	CC245	4.49.49.362.479.563.702	community
SRR4897243	CC245	4.49.49.404.453.532.659	travel	travel	travel	travel	travel	travel
SRR7172422	CC245	4.49.49.404.453.532.942	travel	travel	travel	travel	travel	travel
SRR4788112	CC245	4.49.49.454.520.611.764
SRR7286252	CC245	4.49.49.484.555.656.1080	community		community		community
SRR4788260	CC245	4.49.49.484.555.656.830	community		community		community
SRR4787782	CC245	4.49.49.510.585.691.874
SRR7215897	CC245	4.49.49.527.606.717.908
SRR7407988	CC245	4.49.49.531.610.722.913
SRR5006043	CC245	4.49.49.534.614.728.919
SRR7266823	CC245	4.49.49.538.621.736.934	travel	travel	travel	travel	travel	travel	travel	travel
SRR7208631	CC245	4.49.49.538.621.736.934	travel	travel	travel	travel	travel	travel	travel	travel
SRR7286443	CC245	4.49.49.538.621.736.934	travel	travel	travel	travel	travel	travel	travel	travel
SRR7290979	CC245	4.49.49.538.621.736.934	travel	travel	travel	travel	travel	travel	travel	travel
SRR7215283	CC245	4.49.49.538.621.736.934	travel	travel	travel	travel	travel	travel	travel	travel
SRR7187011	CC245	4.49.49.538.621.736.934	travel	travel	travel	travel	travel	travel	travel	travel
SRR7215511	CC245	4.49.49.538.621.736.934	travel	travel	travel	travel	travel	travel	travel	travel
SRR7223130	CC245	4.49.49.538.621.736.936	travel	travel	travel	travel	travel	travel
SRR7209029	CC245	4.49.49.542.628.744.947
SRR7221225	CC245	4.49.49.580.685.808.1026
SRR7283665	CC245	4.49.49.615.731.860.1096
SRR7208626	CC245	4.49.49.630.752.882.1124
SRR7250997	CC245	4.49.49.644.773.907.1155
SRR7204198	CC245	4.49.49.648.779.913.1161
SRR4184838	CC245	4.49.69.307.330.378.435	adult male	adult male	adult male	adult male
SRR4195717	CC245	4.49.69.307.330.439.512	adult male	adult male	adult male	adult male
SRR5006090	CC245	4.49.69.337.364.418.482	adult male	adult male	adult male	adult male
SRR4192510	CC245	4.49.69.337.364.469.552	adult male	adult male	adult male	adult male
SRR5017320	CC245	4.49.69.337.392.452.526	adult male	adult male
SRR5024217	CC245	4.49.69.95.615.729.920
SRR5005546	CC245	4.5.280.431.490.575.716
SRR7172423	CC245	4.51.52.444.509.598.1016	adult male		adult male		adult male
SRR4786889	CC245	4.51.52.444.509.598.745	adult male		adult male		adult male
SRR4788295	CC245	4.51.52.444.509.598.879	adult male		adult male		adult male
SRR4788205	CC245	4.51.52.475.546.643.813
SRR5005610	CC245	4.57.178.301.321.364.418
SRR4786635	CC245	4.57.184.308.331.379.436
SRR5005358	CC245	4.57.184.467.536.632.794
SRR7244379	CC245	4.57.379.574.676.799.1010
SRR7367425	CC245	4.99.143.600.709.836.1064
SRR4788228	CC245	4.99.288.442.507.596.743
SRR4788182	CC245	4.99.334.508.581.686.867
SRR7285432	CC245	4.99.390.593.700.824.1050
SRR4181521	CC245	41.113.168.284.300.340.384
SRR7187066	CC245	41.195.323.486.557.659.833	community	community
SRR7367548	CC245	41.195.323.486.567.672.853	community	community	community	community	community	community
SRR4897205	CC245	41.195.323.486.567.672.884	community	community	community	community	community	community
SRR4897561	CC245	41.201.337.514.590.696.881
SRR5024532	CC245	42.115.171.292.308.349.396
SRR5023937	CC245	43.120.177.300.320.362.416
SRR4897393	CC245	43.120.177.434.494.579.722
SRR7256979	CC245	43.229.389.591.698.822.1047
SRR4195772	CC245	47.141.222.359.399.463.544
SRR4192131	CC245	49.148.232.371.411.481.572
SRR7184225	CC245	49.148.396.602.711.839.1069
SRR4897513	CC245	5.6.153.262.273.303.336
SRR3530569	CC245	5.6.153.291.307.348.395
SRR4787321	CC245	5.6.153.367.407.475.560
SRR3742266	CC245	5.6.153.456.522.613.768
SRR7291035	CC245	5.6.153.539.622.737.937	travel
SRR7184308	CC245	5.6.153.539.819.971.1240	travel
SRR7236441	CC245	5.6.153.584.690.814.1033
SRR7286259	CC245	5.6.153.608.720.848.1082
SRR4192070	CC245	50.149.233.372.414.485.579
SRR7266801	CC245	50.213.365.560.657.780.991	community		community		community		community
SRR7367433	CC245	50.213.365.560.657.780.991	community		community		community		community
SRR7266811	CC245	50.237.409.623.741.871.1110
SRR5005543	CC245	51.166.260.407.457.537.668	community		community		community		community
SRR5024318	CC245	51.166.260.407.457.537.668	community		community		community		community
SRR7230314	CC245	51.243.425.650.782.917.1168
SRR4897588	CC245	52.171.272.419.474.556.693	community		community		community		community
SRR5018287	CC245	52.171.272.419.474.556.693	community		community		community		community
SRR7283812	CC245	54.177.291.583.689.813.1032
SRR7187787	CC245	54.177.291.668.804.949.1209
SRR7274752	CC245	54.177.291.674.812.960.1225
SRR5006097	CC245	55.183.301.459.528.619.777
SRR7266797	CC245	55.183.422.642.770.903.1150
SRR5005284	CC245	56.187.309.468.539.636.801
SRR4786217	CC245	57.193.319.478.549.646.817
SRR7407969	CC245	59.199.330.495.568.673.1101	community	community	community	community	community	community
SRR4786762	CC245	59.199.330.495.568.673.854	community	community	community	community	community	community	community	community
SRR4788284	CC245	59.199.330.495.568.673.854	community	community	community	community	community	community	community	community
SRR5005510	CC245	59.199.333.498.571.676.857
SRR4787866	CC245	59.200.331.507.580.685.866
SRR4897211	CC245	6.7.336.511.587.693.876
SRR7286605	CC245	6.7.355.543.629.745.948
SRR4897674	CC245	60.216.369.564.663.786.1000	travel		travel		travel
SRR5024196	CC245	60.216.369.564.663.786.997	travel		travel		travel
SRR4788340	CC245	60.218.371.566.665.788.999
SRR7291918	CC245	60.218.371.592.699.823.1048
SRR7221229	CC245	64.220.373.568.667.790.1001
SRR7186904	CC245	64.242.423.646.776.910.1158
SRR7285466	CC245	65.221.374.569.668.791.1002
SRR7283664	CC245	65.221.424.649.780.914.1164
SRR7191564	CC245	66.224.381.576.681.804.1019	community		community		community		community
SRR7277705	CC245	66.224.381.576.681.804.1019	community		community		community		community
SRR7191558	CC245	66.224.381.576.681.804.1019	community		community		community		community
SRR7184273	CC245	66.224.381.576.681.804.1038	community		community		community
SRR7367426	CC245	66.224.381.576.681.804.1040	community		community		community
SRR7172275	CC245	67.227.385.586.693.817.1039
SRR7179906	CC245	7.188.311.470.541.638.807
SRR7251489	CC245	7.211.435.663.799.938.1195
SRR7172266	CC245	7.8.8.672.810.956.1220
SRR7500968	CC245	70.246.433.661.795.932.1187
SRR7500947	CC245	71.247.434.662.798.935.1190
SRR7286510	CC245	78.324.620.937.1438.1667.2100
SRR5005425	CC245	78.324.633.1145.1426.1655.2088
SRR5454497	CC245	78.324.633.1148.1429.1658.2091
SRR7187756	CC245	78.324.633.954.1195.1424.1857	community
SRR7215919	CC245	78.324.633.954.1282.1511.1944	community
SRR4897493	CC245	78.324.644.966.1208.1437.1870	adult male	adult male	adult male	adult male	adult male	adult male	adult male	adult male
SRR4897473	CC245	78.324.644.966.1208.1437.1870	adult male	adult male	adult male	adult male	adult male	adult male	adult male	adult male
SRR5006082	CC245	78.324.664.1007.1343.1572.2005
SRR4192125	CC245	78.324.664.1085.1353.1582.2015
SRR7266759	CC245	78.324.664.992.1373.1602.2035
SRR4788107	CC245	78.324.684.1009.1260.1489.1922	community		community
SRR4787275	CC245	78.324.684.1009.1260.1514.1947	community		community
SRR7286528	CC245	78.324.686.1011.1262.1491.2081
SRR4786747	CC245	78.324.704.1032.1287.1516.1949
SRR4787303	CC245	78.324.721.1049.1312.1541.1974
SRR7283802	CC245	78.324.727.1055.1319.1548.1981
SRR4786753	CC245	78.324.785.1119.1397.1626.2059
SRR4897412	CC245	78.324.808.1144.1425.1654.2087
SRR4787144	CC245	78.325.625.971.1216.1445.1878	community
SRR7184222	CC245	78.325.625.971.1219.1448.1881	community
SRR7172284	CC245	78.325.625.971.1271.1500.1933	community
SRR4184827	CC245	78.359.713.1041.1299.1528.1961
SRR7186936	CC245	78.359.713.1070.1336.1565.1998
SRR4897546	CC245	8.108.159.270.283.313.348	community	community
SRR4897578	CC245	8.108.159.270.462.544.677	community	community
SRR5024228	CC245	8.108.159.312.335.386.444
SRR7401695	CC245	8.108.159.549.639.756.959
SRR4181524	CC245	8.9.9.138.140.154.167	community	community	community	community	community	community	community	community
SRR3289567	CC245	8.9.9.138.140.154.167	community	community	community	community	community	community	community	community
SRR5017443	CC245	8.9.9.138.140.154.167	community	community	community	community	community	community	community	community
SRR4178709	CC245	8.9.9.138.140.154.167	community	community	community	community	community	community	community	community
SRR5460697	CC245	8.9.9.138.140.154.167	community	community	community	community	community	community	community	community
SRR3289612	CC245	8.9.9.138.140.154.167	community	community	community	community	community	community	community	community
SRR5029827	CC245	8.9.9.138.140.154.167	community	community	community	community	community	community	community	community
SRR5006426	CC245	8.9.9.138.140.154.790	community	community	community	community	community	community
SRR5029804	CC245	8.9.9.275.289.319.356
SRR4897481	CC245	8.9.9.535.616.730.922
SRR7250994	CC245	8.9.9.541.627.743.946
SRR7236634	CC245	8.9.9.597.705.831.1058
SRR7172411	CC245	8.9.9.641.769.902.1148
SRR7230237	CC245	83.388.806.1141.1421.1650.2083
SRR4195738	CC145	12.104.104.104.104.104.104
SRR4184743	CC145	12.12.119.119.119.119.119
SRR7291642	CC145	12.12.119.325.357.361.376
SRR4195633	CC145	12.12.12.12.12.12.12
SRR4788098	CC145	12.12.193.193.196.196.196
SRR5024466	CC145	12.12.242.261.280.281.286
SRR7221282	CC145	12.12.274.316.346.349.364
SRR7285473	CC145	12.12.71.71.330.333.345	community
SRR7221266	CC145	12.12.71.71.355.359.374	community
SRR4788160	CC145	12.12.71.71.71.71.145	community		community		community
SRR5006020	CC145	12.12.71.71.71.71.203	community		community		community
SRR4184782	CC145	12.12.71.71.71.71.71	community		community		community		community
SRR4786532	CC145	12.12.71.71.71.71.71	community		community		community		community
SRR7204376	CC145	12.13.13.133.337.340.352
SRR5006375	CC145	12.16.16.56.253.254.258	adult male
SRR4184820	CC145	12.16.16.56.56.56.56	adult male
SRR4787724	CC145	12.201.209.215.218.218.221
SRR5006386	CC145	12.201.238.255.273.274.279
SRR4897261	CC145	12.203.216.228.237.237.240
SRR5024474	CC145	12.206.219.235.244.244.248	community	community	community	community
SRR7401654	CC145	12.206.219.235.244.304.312	community	community	community	community	community		community
SRR4788188	CC145	12.206.219.235.244.304.312	community	community	community	community	community		community
SRR7286534	CC145	12.206.219.235.244.304.312	community	community	community	community	community		community
SRR4897464	CC145	12.206.219.235.244.304.312	community	community	community	community	community		community
SRR7274879	CC145	12.206.219.235.244.304.314	community	community	community	community	community
SRR7172056	CC145	12.206.219.235.244.304.335	community	community	community	community	community
SRR7244216	CC145	12.206.253.286.309.311.322
SRR4787843	CC145	12.216.239.256.274.275.280
SRR7230296	CC145	12.220.247.279.300.301.309	travel		travel		travel		travel
SRR7286638	CC145	12.220.247.279.300.301.309	travel		travel		travel		travel
SRR7223078	CC145	12.227.260.294.318.321.332
SRR4787186	CC145	12.32.182.182.182.182.182
SRR4897187	CC145	12.32.198.202.205.205.206	travel		travel		travel		travel
SRR5018196	CC145	12.32.198.202.205.205.206	travel		travel		travel		travel
SRR7187814	CC145	12.32.198.315.345.348.363
SRR4788286	CC145	12.32.213.224.232.232.235
SRR4788181	CC145	12.32.224.240.254.255.259
SRR4787402	CC145	12.32.232.248.265.266.271
SRR4788169	CC145	12.32.240.258.276.277.282
SRR7187813	CC145	12.32.269.308.339.342.354
SRR7221216	CC145	12.32.270.309.340.343.356
SRR4788080	CC145	12.32.32.32.32.160.160	travel		travel
SRR5018328	CC145	12.32.32.32.32.32.32	travel		travel
SRR4897646	CC145	12.32.72.72.72.72.72
SRR5005346	CC145	12.39.235.252.269.270.275
SRR7215903	CC145	12.39.251.283.305.307.318
SRR7256978	CC145	12.39.39.274.294.295.301	community		community		community		community
SRR7282630	CC145	12.39.39.274.294.295.301	community		community		community		community
SRR4897183	CC145	12.39.39.274.294.295.302	community		community		community
SRR7277796	CC145	12.39.39.275.296.297.304	community		community		community		community
SRR5024160	CC145	12.39.39.275.296.297.304	community		community		community		community
SRR7285602	CC145	12.39.39.285.307.309.320	community
SRR7249743	CC145	12.39.39.285.350.353.368	community
SRR7187786	CC145	12.39.39.285.358.362.378	community
SRR4897758	CC145	12.95.201.205.208.208.209
SRR7407972	CC145	12.95.206.211.214.214.217
SRR4184810	CC145	12.95.95.112.112.112.112
SRR4897329	CC145	12.95.95.137.137.137.137
SRR4786070	CC145	12.95.95.225.233.233.236
SRR7286512	CC145	12.95.95.257.275.276.281	community
SRR7286452	CC145	12.95.95.257.310.312.323	community
SRR7187022	CC145	12.95.95.310.341.344.359
SRR4181584	CC145	12.95.95.95.149.149.149	community	community
SRR5005266	CC145	12.95.95.95.229.229.232	community	community	community		community
SRR4787159	CC145	12.95.95.95.229.229.234	community	community	community		community
SRR7215936	CC145	12.95.95.95.229.316.327	community	community	community
SRR4787259	CC145	12.95.95.95.270.271.276	community	community
SRR4897638	CC145	12.95.95.95.95.95.95	community	community
SRR4897199	CC145	156.156.156.156.156.156.156
SRR4897065	CC145	18.18.241.259.277.278.283
SRR7286530	CC145	18.18.252.284.306.308.319	community		community		community		community
SRR7291021	CC145	18.18.252.284.306.308.319	community		community		community		community
SRR7250996	CC145	18.18.252.284.306.308.319	community		community		community		community
SRR4897423	CC145	18.209.228.244.258.259.264
SRR4192083	CC145	18.23.23.23.23.23.23
SRR7186916	CC145	18.236.277.320.351.354.369
SRR4897250	CC145	199.211.230.246.263.264.269
SRR4897260	CC145	200.222.249.281.302.303.311
SRR7184258	CC145	201.223.250.282.304.306.317
SRR4897063	CC145	83.83.83.83.83.83.83
